# Supplementary material for: Molecular Detection of Trypanosomatids in Rodents and Marsupials in the State of Amapá, Brazil
Source: Microorganisms. 2025 Jan 23;13(2):242. doi: 10.3390/microorganisms13020242 (PMC11857483; doi:10.3390/microorganisms13020242)
Supplement: Supplementary file 1 [file microorganisms-13-00242-s001.zip]

Archive with 1 entries (1 files):
- microorganisms-3394824-supplementary.pdf
